# Supplementary material for: Intraluminal Vesicles as Transfection Intermediaries
Source: Pharmaceutics. 2025 Dec 9;17(12):1584. doi: 10.3390/pharmaceutics17121584 (PMC12737133; doi:10.3390/pharmaceutics17121584)
Supplement: Supplementary file 1 [file pharmaceutics-17-01584-s001.zip]

Archive with 1 entries (1 files):
- pharmaceutics-3985251-supplementary.pdf
